# Supplementary material for: A review of the family Trichopolydesmidae in North Africa with a description of a new species from Tunisia
Source: Zookeys. 2018 Sep 26;(786):117–28. doi: 10.3897/zookeys.786.28270 (PMC6170523; doi:10.3897/zookeys.786.28270)
Supplement: XML Treatment for Haplocookia enghoffi [file zookeys.786.28270-treatment1.xml]

<!DOCTYPE tp:taxon-treatment
  PUBLIC "-//TaxonX//DTD Taxonomic Treatment Publishing DTD v0 20100105//EN" "tax-treatment-NSO.dtd">
<tp:taxon-treatment xmlns:tp="http://www.plazi.org/taxpub"><tp:treatment-meta><kwd-group><label>Taxon classification</label><kwd><named-content xmlns:xlink="http://www.w3.org/1999/xlink" content-type="kingdom">Animalia</named-content></kwd><kwd><named-content xmlns:xlink="http://www.w3.org/1999/xlink" content-type="order">Polydesmida</named-content></kwd><kwd><named-content xmlns:xlink="http://www.w3.org/1999/xlink" content-type="family">Trichopolydesmidae</named-content></kwd></kwd-group><mixed-citation publication-type="journal"><person-group><name><surname>Akkari</surname><given-names>Nesrine</given-names></name><name><surname>Mauriès</surname><given-names>Jean-Paul</given-names></name></person-group><article-title>A review of the family <tp:taxon-name><tp:taxon-name-part taxon-name-part-type="family">Trichopolydesmidae</tp:taxon-name-part></tp:taxon-name> in North Africa with a description of a new species from Tunisia</article-title><source>Zookeys</source><day>26</day><month>9</month><year>2018</year><volume>2018</volume><issue>786</issue><fpage>117</fpage><lpage>128</lpage><pub-id pub-id-type="doi">10.3897/zookeys.786.28270</pub-id></mixed-citation></tp:treatment-meta><tp:nomenclature><tp:taxon-name>
                  <tp:taxon-name-part taxon-name-part-type="genus" reg="Haplocookia">Haplocookia</tp:taxon-name-part>
                  <tp:taxon-name-part taxon-name-part-type="species" reg="enghoffi">enghoffi</tp:taxon-name-part>
                  <object-id xmlns:xlink="http://www.w3.org/1999/xlink" content-type="zoobank" xlink:type="simple">http://zoobank.org/C2E5B414-CA4D-4710-9515-93851F54D9DD</object-id>
                </tp:taxon-name><tp:taxon-status xmlns:xlink="http://www.w3.org/1999/xlink" xlink:type="simple">sp. n.</tp:taxon-status><xref ref-type="fig" rid="F1">Figs 1</xref><xref ref-type="fig" rid="F2">, 2</xref><xref ref-type="fig" rid="F3">, 3</xref></tp:nomenclature><tp:treatment-sec sec-type="material" id="SECID0EDNAC"><title>Material.</title><p><bold>Holotype</bold>. Male, Tunisia, Cap Bon peninsula, Nabeul district, Jebel Abderrahman, Tunisia, 28.11.2004, N. Akkari leg. (<named-content xmlns:xlink="http://www.w3.org/1999/xlink" content-type="dwc:institutional_code" xlink:type="simple">MNHN</named-content> – JC 380). <bold>Paratypes</bold>. 2 males, same data as holotype, N. Akkari leg. (<named-content xmlns:xlink="http://www.w3.org/1999/xlink" content-type="dwc:institutional_code" xlink:type="simple">MNHN</named-content> – JC 380); 2 males, same data as holotype, N. Akkari leg. (<named-content xmlns:xlink="http://www.w3.org/1999/xlink" content-type="dwc:institutional_code" xlink:type="simple">NHMW</named-content> 9366; <named-content xmlns:xlink="http://www.w3.org/1999/xlink" content-type="dwc:institutional_code" xlink:type="simple">NHMW</named-content> 9367); 1 male, same data as holotype, N. Akkari leg. (<named-content xmlns:xlink="http://www.w3.org/1999/xlink" content-type="dwc:institutional_code" xlink:type="simple">ZMUC</named-content> 00039891).</p></tp:treatment-sec><tp:treatment-sec sec-type="material" id="SECID0EGOAC"><title>Additional material studied.</title><p><italic><tp:taxon-name><tp:taxon-name-part taxon-name-part-type="genus" reg="Heterocookia">Heterocookia</tp:taxon-name-part><tp:taxon-name-part taxon-name-part-type="species" reg="novator">novator</tp:taxon-name-part></tp:taxon-name></italic>, 1 male, Tunisia, Gov. Béja, Jebel El Jouza Amdoun, coll. &amp; det. N. Akkari, <named-content xmlns:xlink="http://www.w3.org/1999/xlink" content-type="dwc:institutional_code" xlink:type="simple">MNHN</named-content>; <italic><tp:taxon-name><tp:taxon-name-part taxon-name-part-type="genus" reg="Heterocookia">Heterocookia</tp:taxon-name-part><tp:taxon-name-part taxon-name-part-type="species" reg="tunisiaca">tunisiaca</tp:taxon-name-part></tp:taxon-name></italic>, 1 male, Algeria, wilaya El Tarf, El Kala, coll. Kahina Houd-Chaker, det. J.-J. Geoffroy, <named-content xmlns:xlink="http://www.w3.org/1999/xlink" content-type="dwc:institutional_code" xlink:type="simple">MNHN</named-content>.</p></tp:treatment-sec><tp:treatment-sec sec-type="diagnosis" id="SECID0EMPAC"><title>Diagnosis.</title><p>A small polydesmidan of the genus <italic><tp:taxon-name><tp:taxon-name-part taxon-name-part-type="genus" reg="Haplocookia">Haplocookia</tp:taxon-name-part></tp:taxon-name></italic>, differing from its congeners in the shape of the distal part of the gonopod telopodite having simple curved processes.</p></tp:treatment-sec><tp:treatment-sec sec-type="etymology" id="SECID0EZPAC"><title>Etymology.</title><p>The species epithet honours Prof. Henrik Enghoff, a leading expert in myriapod systematics, author of major works on millipede taxonomy, and always a dear friend.</p></tp:treatment-sec><tp:treatment-sec sec-type="description" id="SECID0E5PAC"><title>Description.</title><p>(all measurements in mm). Pale, almost white (Figure <xref ref-type="fig" rid="F1">1</xref>), 20 body rings; length: 8−8.6 mm, width of the 10<sup>th</sup> metazonite, including paranota: 0.83−1.18; prozonite: 0.62−0.69.</p><fig id="F1" position="float" orientation="portrait"><label>Figure 1.</label><caption><p><italic><tp:taxon-name><tp:taxon-name-part taxon-name-part-type="genus" reg="Haplocookia">Haplocookia</tp:taxon-name-part><tp:taxon-name-part taxon-name-part-type="species" reg="enghoffi">enghoffi</tp:taxon-name-part></tp:taxon-name></italic> sp. n. ♂ paratype <named-content xmlns:xlink="http://www.w3.org/1999/xlink" content-type="dwc:institutional_code" xlink:type="simple">NHMW</named-content> 9366: <bold>A</bold> Habitus, lateral view <bold>B</bold> Head and first body rings, lateral view.</p></caption><graphic xmlns:xlink="http://www.w3.org/1999/xlink" xlink:href="zookeys-786-117-g001.jpg" position="float" orientation="portrait" xlink:type="simple" id="oo_231386.jpg"/></fig><p><bold><italic>Head</italic></bold> occipital furrow not clear; mandibles and gnathochilarium with many small and regularly distributed setae, labrum with three teeth. Antenna (Figure <xref ref-type="fig" rid="F2">2A</xref>) 1.21 mm long, articles: 1<sup>st</sup>: 0.12, 2<sup>nd</sup>: 0.15, 3<sup>ed</sup>: 0.24, 4<sup>th</sup>: 0.16, 5<sup>th</sup>: 0.18, 6<sup>th</sup>: 0.26, 7<sup>th</sup>&amp; 8<sup>th</sup>: 0.10, no special characters observed on 6<sup>th</sup>antennomere (only the usual external long seta).</p><p><bold><italic>Collum</italic></bold> (Figure <xref ref-type="fig" rid="F2">2B</xref>) semicircular, not broader than head, flattened, with four irregular transverse rows of tubercles bearing stout and long setae, paranotal edges incised into three well-developed lobes, each one bearing 1 seta.</p><p><bold><italic>Metaterga</italic></bold> (Figure <xref ref-type="fig" rid="F2">2C</xref>) with three transverse rows of 10−14 tubercles each bearing a short and stout seta (anterior and posterior rows with ten tubercles each, median row with variable number), median row closer to posterior one.</p><p><bold><italic>Paranota</italic></bold> (Figure <xref ref-type="fig" rid="F2">2C</xref>) well expanded dorsolaterally, with four incised lobes bearing one long and stout seta each. Ozopore large, round and lying between the two posterior metatergal rows, present on rings 5, 7, 9, 10, 12, 13, 15 −19.</p><p><bold><italic>Legs</italic></bold> (Figure <xref ref-type="fig" rid="F2">2D</xref>) without special features, articles: coxa: 0.17, prefemur: 0.20, femur: 0.08, postfemur: 0.10, tibia: 0.15, tarsus: 0.10, apical claw circa three times longer than broad (length: 0.04, basal width: 0.01).</p><fig id="F2" position="float" orientation="portrait"><label>Figure 2.</label><caption><p><italic><tp:taxon-name><tp:taxon-name-part taxon-name-part-type="genus" reg="Haplocookia">Haplocookia</tp:taxon-name-part><tp:taxon-name-part taxon-name-part-type="species" reg="enghoffi">enghoffi</tp:taxon-name-part></tp:taxon-name></italic> sp.n. ♂ paratype <named-content xmlns:xlink="http://www.w3.org/1999/xlink" content-type="dwc:institutional_code" xlink:type="simple">MNHN</named-content>- JC 380: <bold>A</bold> Antenna <bold>B</bold> Collum <bold>C</bold> 10<sup>th</sup> metatergite bearing ozopore <bold>D</bold> leg, tarsus and apical claw. Scale bar 0.1 mm.</p></caption><graphic xmlns:xlink="http://www.w3.org/1999/xlink" xlink:href="zookeys-786-117-g002.jpg" position="float" orientation="portrait" xlink:type="simple" id="oo_231387.jpg"/></fig><p><bold><italic>Telson</italic></bold> with two transverse rows of tubercles bearing long and strong setae, epiproct almost triangular, with relatively long setae.</p><p><bold><italic>Gonopods</italic></bold> (Figure <xref ref-type="fig" rid="F3">3</xref>). Coxa (<italic><abbrev xmlns:xlink="http://www.w3.org/1999/xlink" xlink:title="Coxa" id="ABBRID0EPFAE" xlink:type="simple">Cx</abbrev></italic>) well-developed, hemispherical, internal margin not indented, external border extended in a large anterior rounded lobe with 2 long and 1 shorter setae seen in posterior view. Prefemoral part (<italic><abbrev xmlns:xlink="http://www.w3.org/1999/xlink" xlink:title="Prefemoral part" id="ABBRID0EUFAE" xlink:type="simple">p</abbrev></italic>) with strong setae, medially folded and sheltering basal opening of seminal groove. Cannula (<italic><abbrev xmlns:xlink="http://www.w3.org/1999/xlink" xlink:title="Cannula" id="ABBRID0EZFAE" xlink:type="simple">C</abbrev></italic>) concealed in coxa, its tip entering mesal fold of the prefemur, where seminal groove (<italic><abbrev xmlns:xlink="http://www.w3.org/1999/xlink" xlink:title="seminal groove" id="ABBRID0E5FAE" xlink:type="simple">S</abbrev></italic>) arises. Distal part of telopodite divided into solenomere (<italic><abbrev xmlns:xlink="http://www.w3.org/1999/xlink" xlink:title="solenomere" id="ABBRID0EDGAE" xlink:type="simple">So</abbrev></italic>) and tibiotarsus (<italic><abbrev xmlns:xlink="http://www.w3.org/1999/xlink" xlink:title="tibiotarsus" id="ABBRID0EIGAE" xlink:type="simple">t</abbrev></italic>). Tibiotarsus simple, relatively broad and apically bent, with barely perceptible blunt bump on internal margin. Solenomere (<italic><abbrev xmlns:xlink="http://www.w3.org/1999/xlink" xlink:title="solenomere" id="ABBRID0ENGAE" xlink:type="simple">So</abbrev></italic>) slender and bent bearing the opening of the seminal groove at apex. Seminal groove (<italic><abbrev xmlns:xlink="http://www.w3.org/1999/xlink" xlink:title="seminal groove" id="ABBRID0ESGAE" xlink:type="simple">S</abbrev></italic>) uniformly broad from femoral basis up to apex of solenomere, noticeably thickening at femoral level, just above bifurcation of telopodite.</p></tp:treatment-sec><tp:treatment-sec sec-type="comments" id="SECID0EWGAE"><title>Comments.</title><p><italic><tp:taxon-name><tp:taxon-name-part taxon-name-part-type="genus" reg="Heterocookia">H.</tp:taxon-name-part><tp:taxon-name-part taxon-name-part-type="species" reg="tunisiaca">tunisiaca</tp:taxon-name-part></tp:taxon-name></italic> is reported here for the first time from Algeria.</p><fig id="F3" position="float" orientation="portrait"><label>Figure 3.</label><caption><p><italic><tp:taxon-name><tp:taxon-name-part taxon-name-part-type="genus" reg="Haplocookia">Haplocookia</tp:taxon-name-part><tp:taxon-name-part taxon-name-part-type="species" reg="enghoffi">enghoffi</tp:taxon-name-part></tp:taxon-name></italic> sp. n. ♂ paratype: <bold>A</bold> Left gonopod, mesal view <bold>B</bold> Left gonopod, postero-lateral view. Abbreviations: <abbrev xmlns:xlink="http://www.w3.org/1999/xlink" xlink:title="Cannula" id="ABBRID0E5HAE" xlink:type="simple">C</abbrev> cannula, <abbrev xmlns:xlink="http://www.w3.org/1999/xlink" xlink:title="Coxa" id="ABBRID0ECIAE" xlink:type="simple">Cx</abbrev> Coxa, <abbrev xmlns:xlink="http://www.w3.org/1999/xlink" xlink:title="Prefemoral part" id="ABBRID0EGIAE" xlink:type="simple">p</abbrev> prefemur, <abbrev xmlns:xlink="http://www.w3.org/1999/xlink" xlink:title="seminal groove" id="ABBRID0EKIAE" xlink:type="simple">S</abbrev> seminal groove, <abbrev xmlns:xlink="http://www.w3.org/1999/xlink" xlink:title="solenomere" id="ABBRID0EOIAE" xlink:type="simple">So</abbrev> solenomere, <abbrev xmlns:xlink="http://www.w3.org/1999/xlink" xlink:title="tibiotarsus" id="ABBRID0ESIAE" xlink:type="simple">t</abbrev> tibiotarsus. Scale bar 0.1 mm.</p></caption><graphic xmlns:xlink="http://www.w3.org/1999/xlink" xlink:href="zookeys-786-117-g003.jpg" position="float" orientation="portrait" xlink:type="simple" id="oo_231388.jpg"/></fig></tp:treatment-sec></tp:taxon-treatment>
